# Supplementary material for: Seasonal Patterns of Common Respiratory Viral Infections in Immunocompetent and Immunosuppressed Patients
Source: Pathogens. 2024 Aug 20;13(8):704. doi: 10.3390/pathogens13080704 (PMC11357019; doi:10.3390/pathogens13080704)
Supplement: Supplementary file 1 [file pathogens-13-00704-s001.zip]

Archive with 1 entries (1 files):
- pathogens-3123288-supplementary.pdf
